# Supplementary material for: Emergence of immune escape at dominant SARS-CoV-2 killer T cell epitope
Source: Cell. 2022 Aug 4;185(16):2936–2951.e19. doi: 10.1016/j.cell.2022.07.002 (PMC9279490; doi:10.1016/j.cell.2022.07.002)
Supplement: Table S1. A breakdown of numbers of sequenced cases possessing P272L in public databases, as determined by outbreak.info, downloaded on the 31st of January 2022, related to Figures 1 and 2 — The number of sequenced cases in public databases possessing P272L is broken down by PANGO lineage. B.1.177 and its sublineages are displayed below the other lineages where the mutation is found to simplify reading of the table. Lineages that have WHO variant designations are highlighted in dark grey (variants of concern) and mid grey (variants of interest) [file mmc1.xlsx]

## Sheet: S1
Pango Lineage	Number of sequenced cases from lineage in public databases	Number of cases with P272L in lineage	Proportion of cases with P272L in lineage	Lower confidence interval	Upper confidence interval	Percentage of cases in lineage	Pango Lineage	Number of sequenced cases from lineage in public databases	Number of cases with P272L in lineage	Proportion of cases with P272L in lineage	Lower confidence interval	Upper confidence interval	Percentage of cases in lineage
B.1.1.7	1082262	189	0.000174634	0.000149739	0.000199529	< 0.5%	AD.2	4522	1	0.000221141	0	0.000654522	< 0.5%
AY.4	829928	38	4.57871e-05	3.12295e-05	6.03447e-05	< 0.5%	AY.116.1	4010	2	0.000498753	0	0.0011898	< 0.5%
BA.1	461791	21	4.54751e-05	2.60259e-05	6.49243e-05	< 0.5%	AY.116	3737	7	0.00187316	0.000486829	0.00325949	0.00187316
AY.43	272091	13	4.77781e-05	2.18067e-05	7.37495e-05	< 0.5%	Q.8	3439	3	0.000872347	0	0.00185905	0.000872347
AY.103	268438	36	0.000134109	9.03039e-05	0.000177914	< 0.5%	AY.106	3408	2	0.000586854	0	0.00139994	0.000586854
AY.44	228221	8	3.50537e-05	1.07636e-05	5.93439e-05	< 0.5%	B.1.1.318	3393	2	0.000589449	0	0.00140613	0.000589449
AY.122	192227	19	9.88415e-05	5.43999e-05	0.000143283	< 0.5%	AY.107	3306	1	0.00030248	0	0.000895241	< 0.5%
BA.1.1	176480	12	6.79964e-05	2.95258e-05	0.000106467	< 0.5%	AY.24	3263	1	0.000306466	0	0.000907038	< 0.5%
AY.3	141997	14	9.85936e-05	4.69506e-05	0.000150237	< 0.5%	B.1.351.2	3160	1	0.000316456	0	0.000936599	< 0.5%
B.1.617.2	135520	14	0.000103306	4.91947e-05	0.000157417	< 0.5%	AY.59	2764	1	0.000361795	0	0.00107077	< 0.5%
AY.25	126024	6	4.761e-05	9.51567e-06	8.57043e-05	< 0.5%	B.1.177.82	2165	2141	0.988915	0.984504	0.993325	0.988915
AY.25.1	121046	85	0.000702212	0.000552983	0.000851442	0.000702212	AY.39.1.3	2139	1	0.000467508	0	0.00138359	< 0.5%
B.1.2	114188	4	3.503e-05	7.01831e-07	6.93581e-05	< 0.5%	B.1.1.39	1881	1	0.000531632	0	0.00157333	0.000531632
B.1	92800	36	0.000387931	0.000261234	0.000514628	< 0.5%	B.1.177.44	1879	3	0.00159659	0	0.00340183	0.00159659
AY.4.2	84536	4	4.73171e-05	9.48292e-07	9.36859e-05	< 0.5%	AY.38	1814	1	0.000551268	0	0.00163144	0.000551268
AY.29	82621	10	0.000121035	4.60225e-05	0.000196047	< 0.5%	AY.32	1779	1	0.000562114	0	0.00166353	0.000562114
AY.100	82304	1	1.21501e-05	0	3.59636e-05	< 0.5%	C.36.3	1704	1	0.000586854	0	0.00173673	0.000586854
B.1.177	72458	5259	0.07258	0.0706909	0.0744691	0.07258	B.1.1.63	1661	1	0.000602047	0	0.00178168	0.000602047
P.1	62189	2	3.216e-05	0	7.673e-05	< 0.5%	B.1.177.35	1644	1	0.000608273	0	0.0018001	0.000608273
B.1.1	49901	9	0.000180357	6.25366e-05	0.000298178	< 0.5%	B.1.177.54	1617	1	0.000618429	0	0.00183015	0.000618429
AY.39	44731	2	4.47117e-05	0	0.000106676	< 0.5%	AY.39.2	1593	5	0.00313873	0.000391884	0.00588558	0.00313873
B.1.429	43809	19	0.000433701	0.000238731	0.000628671	< 0.5%	B.1.177.65	1496	1	0.000668449	0	0.00197815	0.000668449
AY.26	42839	11	0.000256775	0.000105053	0.000408498	< 0.5%	B.1.177.16	1476	1	0.000677507	0	0.00200495	0.000677507
AY.98	41575	4	9.62117e-05	1.9305e-06	0.000190493	< 0.5%	Q.2	1469	75	0.0510551	0.0397993	0.062311	0.0510551
B.1.526	40291	6	0.000148917	2.97696e-05	0.000268064	< 0.5%	B.1.177.73	1468	3	0.0020436	0	0.00435374	0.0020436
AY.47	35419	3	8.47003e-05	0	0.000180542	< 0.5%	B.1.396	1414	1	0.000707214	0	0.00209284	0.000707214
AY.121	33314	9	0.000270157	9.36814e-05	0.000446632	< 0.5%	B.1.177.87	1335	1293	0.968539	0.959176	0.977903	0.968539
AY.20	32474	2	6.15877e-05	0	0.00014694	< 0.5%	A.23.1	1201	1	0.000832639	0	0.0024639	0.000832639
B.1.351	30656	10	0.0003262	0.000124056	0.000528345	< 0.5%	B.1.177.17	1198	2	0.00166945	0	0.00398121	0.00166945
B.1.160	28963	7	0.000241688	6.26679e-05	0.000420707	< 0.5%	B.1.177.10	1125	31	0.0275556	0.01799	0.0371211	0.0275556
AY.98.1	28667	2	6.97666e-05	0	0.000166453	< 0.5%	AY.78	960	1	0.00104167	0	0.00308223	0.00104167
AY.4.2.2	28361	181	0.006382	0.00545523	0.00730878	0.006382	B.1.1.153	899	1	0.00111235	0	0.00329129	0.00111235
AY.6	28034	3	0.000107013	0	0.000228101	< 0.5%	B.1.177.75	856	6	0.00700935	0.00142049	0.0125982	0.00700935
AY.42	26833	1	3.72675e-05	0	0.000110309	< 0.5%	B.1.404	731	6	0.00820793	0.00166735	0.0147485	0.00820793
AY.39.1	24752	377	0.0152311	0.0137054	0.0167568	0.0152311	W.4	727	1	0.00137552	0	0.00406962	0.00137552
AY.46.6	24623	10	0.000406124	0.000154462	0.000657787	< 0.5%	B.1.524	711	2	0.00281294	0	0.00670592	0.00281294
B.1.1.519	24372	1	4.10307e-05	0	0.000121448	< 0.5%	B.1.177.69	652	1	0.00153374	0	0.00453752	0.00153374
AY.75	23143	1	4.32096e-05	0	0.000127897	< 0.5%	B.1.177.43	629	1	0.00158983	0	0.00470335	0.00158983
AY.127	22402	1	4.46389e-05	0	0.000132127	< 0.5%	B.1.177.83	576	576	1	1	1	1
AY.27	20485	1	4.88162e-05	0	0.000144492	< 0.5%	B.1.1.263	575	6	0.0104348	0.00212905	0.0187405	0.0104348
AY.112	18173	3	0.00016508	0	0.000351867	< 0.5%	B.1.640.1	461	1	0.0021692	0	0.00641613	0.0021692
B.1.1.214	17745	4	0.000225416	4.53727e-06	0.000446294	< 0.5%	B.1.480	399	1	0.00250627	0	0.0074123	0.00250627
AY.23	17189	6	0.00034906	6.98078e-05	0.000628313	< 0.5%	B.1.177.33	396	2	0.00505051	0	0.0120323	0.00505051
AY.3.1	13555	4	0.000295094	5.94987e-06	0.000584238	< 0.5%	B.1.177.72	290	1	0.00344828	0	0.0101951	0.00344828
B.1.177.21	12814	1	7.80396e-05	0	0.000230989	< 0.5%	B.1.177.23	289	3	0.0103806	0	0.0220661	0.0103806
AY.7.1	10310	5	0.000484966	5.99855e-05	0.000909947	< 0.5%	B.1.160.32	240	1	0.00416667	0	0.0123162	0.00416667
Q.1	10235	1	9.7704e-05	0	0.000289191	< 0.5%	B.1.443	193	1	0.00518135	0	0.0153103	0.00518135
B.1.621	9277	1	0.000107793	0	0.000319053	< 0.5%	B.1.177.40	190	1	0.00526316	0	0.0155516	0.00526316
B.1.177.12	6493	6	0.000924072	0.000185016	0.00166313	0.000924072	B.1.1.47	167	2	0.011976	0	0.028474	0.011976
AY.114	6395	4	0.000625489	1.27128e-05	0.00123826	0.000625489	AT.1	166	1	0.0060241	0	0.0177955	0.0060241
AY.43.6	6310	1	0.000158479	0	0.000469066	< 0.5%	B.1.177.84	157	145	0.923567	0.882007	0.965127	0.923567
B.1.177.7	5937	1	0.000168435	0	0.000498534	< 0.5%	B.1.214.3	137	1	0.00729927	0	0.0215533	0.00729927
B.1.177.86	5314	4	0.000752729	1.53458e-05	0.00149011	0.000752729	B.1.220	92	1	0.0108696	0	0.0320574	0.0108696
B.1.1.222	4932	1	0.000202758	0	0.000600115	< 0.5%	B.1.177.88	70	69	0.985714	0.957916	1	0.985714
B.1.177.81	4807	1	0.00020803	0	0.000615719	< 0.5%	B.1.177.31	51	2	0.0392157	0	0.0924885	0.0392157
AY.43.4	4662	15	0.0032175	0.00159187	0.00484313	0.0032175	B.1.177.89	40	39	0.975	0.926617	1	0.975
B.1.240	4604	1	0.000217202	0	0.000642865	< 0.5%	B.1.177.29	33	13	0.393939	0.227229	0.56065	0.393939
