# Supplementary material for: Emergence of immune escape at dominant SARS-CoV-2 killer T cell epitope
Source: Cell. 2022 Aug 4;185(16):2936–2951.e19. doi: 10.1016/j.cell.2022.07.002 (PMC9279490; doi:10.1016/j.cell.2022.07.002)
Supplement: Table S2. Data collection and refinement statistics, related to Figure 7 — HLA A∗02:01 allele, presenting YLQPRTFLL and escape mutant YLQLRTFLL and the complex of YLQ36 TCR: HLA A∗02:01-YLQPRTFLL. ∗ One crystal was used for determining each structure. ∗∗ The resolution range used in the final refinement of the complex structure was trimmed to 3.0–113.83 Å due to tNCS. 1 Coordinate Estimated Standard Uncertainty in (Å), calculated based on maximum likelihood statistics [file mmc2.xlsx]

## Sheet: S2
PDB Entry	7P3D	7P3E	7PBE
Data Collection*
Diamond Beamline	I04-1	I04-1	I04-1
Date	2021-06-28	2021-06-28	2021-06-28
Wavelength	0.91808	0.91808	0.91808
Crystal Data (figures in brackets refer to outer resolution shell)
Crystallisation Conditions	0.2 M Na Nitrate, 0.1 M Bis-Tris propane, 20% PEG3350, pH 7.5	0.2 M NaI, 0.1 M Bis-Tris propane, 20% PEG3350, pH 7.5	0.2 M ammonium sulphate, 0.1 M Tris pH8.5, and 25 % w/v PEG 4000
a,b,c (Å)	56.63, 79.42, 57.89	85.80, 85.80, 217.56	229.24, 46.45, 184.72
α,β,γ (°)	90.0, 116.44, 90.0	90.0, 90.0, 120.0	90.0, 96.75, 90.0
Space group	P 1 21 1	P 32 1 2	C 1 2 1
Resolution (Å)	1.67 – 51.89	2.00 – 74.31	2.68 – 113.83
Outer shell	1.67 – 1.70	2.00 - 2.05	2.68 – 2.75
R-merge (%)	16.2 (141.9)	8.6 (109.4	13.3 (348.9)
R-pim (%)	9.5 (83.9)	3.7 (47.0)	7.8 (199.7)
R-meas (%)	18.8 (165.6)	9.0 (114.5)	15.5 (403.1)
CC1/2	0.990 (0.364)	0.998 (0.779)	0.998 (0.441)
I / σ(I)	9.5 (0.9)	15.1 (2.3)	6.3 (0.3)
Completeness (%)	99.9 (100.0)	99.7 (96.3)	99.5 (99.8)
Multiplicity	3.9 (3.9)	11.5 (11.8)	3.9 (4.0)
Total Measurements	208,201 (10,359)	720,769 (52,255)	212,580 (16,291)
Unique Reflections	53,176 (2,648)	62,446 (4,415)	55,107 (4,049)
Wilson B-factor(Å2)	13.8	38.8	62.8
Refinement Statistics
Refined atoms	3651	6517	**13,403
Protein atoms	3173	6348	13364
Non-protein atoms	29	38	39
Water molecules	449	131	0
R-work reflections	50389	59258	37569
R-free reflections	2697	3051	1931
R-work/R-free (%)	18.9 / 23.1	21.4 / 24.8	22.8 – 29.6
rms deviations (target in brackets)
Bond lengths (Å)	0.012 (0.013)	0.013 (0.013)	0.006 (0.013)
Bond Angles (°)	1.586 (1.663)	1.464 (1.657)	1.097 (1.651)
1Coordinate error	0.103	0.147	0.544
Mean B value (Å2)	20.1	47	104.8
Ramachandran Statistics (PDB Validation)
Favoured/allowed/Outliers	381 / 8 / 0	741 / 16 / 2	1486 / 127 / 19
%	98.0 / 2.0 / 0.0	98.0 / 2.0 / 0.0	91.1 / 7.8 / 1.2
