# Supplementary material for: Emergence of immune escape at dominant SARS-CoV-2 killer T cell epitope
Source: Cell. 2022 Aug 4;185(16):2936–2951.e19. doi: 10.1016/j.cell.2022.07.002 (PMC9279490; doi:10.1016/j.cell.2022.07.002)
Supplement: Table S3. Contacts between the YLQ.36 TCR and HLA A∗02:01-YLQPRTFLL, related to Figure 7 [file mmc3.xlsx]

## Sheet: S3
CDR loop	TCR residue	Peptide residue	MHC residue	VdWs	H-bonds	Salt bridges
				(≤4 Å)	(≤3.4 Å)
CDR1α	Ser28		Thr163	2
	Ala29		Thr163	2
		Tyr1		1
	Gln31		Gln155	7	1
			Ala158	2
			Tyr159	1
		Gln3		2	1
		Pro4		5
		Arg5		6	1
	Ser32		Gln155	4
		Arg5		3	1
CDR2α	Tyr51		His151	7
	Ser53		Glu154	1
CDR3α	Asn91	Arg5		3
	Asn93		Lys66	2
		Pro4		4
	Thr94	Pro4		2
	Asp95	Pro4		2	1
		Arg5		5		1
		Thr6		6	2
CDR1β	Asn30	Leu8		4
	Arg31		Thr73	1
		Thr6		3	1
CDR2β	Gln50		Gln72	3
			Gln73	3	1
		Leu8		2
	Asn51		Val76	1
	Glu52		Gln72	1
			Arg75	2	2
	Ala53		Gln72	2
	Leu55		Gln72	1
	Glu56		Arg65	4
CDR3β	Ala97	Arg5		3	1
		Thr6		1
		Leu8		2
	Asn98		Lys146	1
			Trp147	3	3
			Ala150	2
			Val152	2
			Gln155	2	1
		Arg5		1	1
		Phe7		5
		Leu8		3	3
	Ser99		Ala150	4
		Arg5		1
