# Supplementary material for: Emergence of immune escape at dominant SARS-CoV-2 killer T cell epitope
Source: Cell. 2022 Aug 4;185(16):2936–2951.e19. doi: 10.1016/j.cell.2022.07.002 (PMC9279490; doi:10.1016/j.cell.2022.07.002)
Supplement: Table S4. Oligonucleotides used for next generation sequencing of TCR chains, related to STAR methods [file mmc4.xlsx]

## Sheet: S4
NEB Name	Sequence
Forward
i501	AATGATACGGCGACCACCGAGATCTACACTATAGCCTACACTCTTTCCCTACACGACGCTCTTCCGATCTCTAATACGACTCACTATAGGGC
i502	AATGATACGGCGACCACCGAGATCTACACATAGAGGCACACTCTTTCCCTACACGACGCTCTTCCGATCTCTAATACGACTCACTATAGGGC
i503	AATGATACGGCGACCACCGAGATCTACACCCTATCCTACACTCTTTCCCTACACGACGCTCTTCCGATCTCTAATACGACTCACTATAGGGC
i504	AATGATACGGCGACCACCGAGATCTACACGGCTCTGAACACTCTTTCCCTACACGACGCTCTTCCGATCTCTAATACGACTCACTATAGGGC
i505	AATGATACGGCGACCACCGAGATCTACACAGGCGAAGACACTCTTTCCCTACACGACGCTCTTCCGATCTCTAATACGACTCACTATAGGGC
i506	AATGATACGGCGACCACCGAGATCTACACTAATCTTAACACTCTTTCCCTACACGACGCTCTTCCGATCTCTAATACGACTCACTATAGGGC
i507	AATGATACGGCGACCACCGAGATCTACACCAGGACGTACACTCTTTCCCTACACGACGCTCTTCCGATCTCTAATACGACTCACTATAGGGC
i508	AATGATACGGCGACCACCGAGATCTACACGTACTGACACACTCTTTCCCTACACGACGCTCTTCCGATCTCTAATACGACTCACTATAGGGC
Alpha Reverse
i701-A	CAAGCAGAAGACGGCATACGAGATCGAGTAATGTGACTGGAGTTCAGACGTGTGCTCTTCCGATCTCTCTCAGCTGGTACACGGCAGG
i702-A	CAAGCAGAAGACGGCATACGAGATTCCGGAGAGTGACTGGAGTTCAGACGTGTGCTCTTCCGATCTCTCTCAGCTGGTACACGGCAGG
i703-A	CAAGCAGAAGACGGCATACGAGATAATGAGCGGTGACTGGAGTTCAGACGTGTGCTCTTCCGATCTCTCTCAGCTGGTACACGGCAGG
i704-A	CAAGCAGAAGACGGCATACGAGATGGAATCTCGTGACTGGAGTTCAGACGTGTGCTCTTCCGATCTCTCTCAGCTGGTACACGGCAGG
i705-A	CAAGCAGAAGACGGCATACGAGATTTCTGAATGTGACTGGAGTTCAGACGTGTGCTCTTCCGATCTCTCTCAGCTGGTACACGGCAGG
i706-A	CAAGCAGAAGACGGCATACGAGATACGAATTCGTGACTGGAGTTCAGACGTGTGCTCTTCCGATCTCTCTCAGCTGGTACACGGCAGG
i707-A	CAAGCAGAAGACGGCATACGAGATAGCTTCAGGTGACTGGAGTTCAGACGTGTGCTCTTCCGATCTCTCTCAGCTGGTACACGGCAGG
i704-A	CAAGCAGAAGACGGCATACGAGATGCGCATTAGTGACTGGAGTTCAGACGTGTGCTCTTCCGATCTCTCTCAGCTGGTACACGGCAGG
i709-A	CAAGCAGAAGACGGCATACGAGATCATAGCCGGTGACTGGAGTTCAGACGTGTGCTCTTCCGATCTCTCTCAGCTGGTACACGGCAGG
i710-A	CAAGCAGAAGACGGCATACGAGATTTCGCGGAGTGACTGGAGTTCAGACGTGTGCTCTTCCGATCTCTCTCAGCTGGTACACGGCAGG
i711-A	CAAGCAGAAGACGGCATACGAGATGCGCGAGAGTGACTGGAGTTCAGACGTGTGCTCTTCCGATCTCTCTCAGCTGGTACACGGCAGG
i712-A	CAAGCAGAAGACGGCATACGAGATCTATCGCTGTGACTGGAGTTCAGACGTGTGCTCTTCCGATCTCTCTCAGCTGGTACACGGCAGG
Beta Reverse
i701-B	CAAGCAGAAGACGGCATACGAGATCGAGTAATGTGACTGGAGTTCAGACGTGTGCTCTTCCGATCTTTCTGATGGCTCAAACACAGCGAC
i702-B	CAAGCAGAAGACGGCATACGAGATTCCGGAGAGTGACTGGAGTTCAGACGTGTGCTCTTCCGATCTTTCTGATGGCTCAAACACAGCGAC
i703-B	CAAGCAGAAGACGGCATACGAGATAATGAGCGGTGACTGGAGTTCAGACGTGTGCTCTTCCGATCTTTCTGATGGCTCAAACACAGCGAC
i704-B	CAAGCAGAAGACGGCATACGAGATGGAATCTCGTGACTGGAGTTCAGACGTGTGCTCTTCCGATCTTTCTGATGGCTCAAACACAGCGAC
i705-B	CAAGCAGAAGACGGCATACGAGATTTCTGAATGTGACTGGAGTTCAGACGTGTGCTCTTCCGATCTTTCTGATGGCTCAAACACAGCGAC
i706-B	CAAGCAGAAGACGGCATACGAGATACGAATTCGTGACTGGAGTTCAGACGTGTGCTCTTCCGATCTTTCTGATGGCTCAAACACAGCGAC
i707-B	CAAGCAGAAGACGGCATACGAGATAGCTTCAGGTGACTGGAGTTCAGACGTGTGCTCTTCCGATCTTTCTGATGGCTCAAACACAGCGAC
i708-B	CAAGCAGAAGACGGCATACGAGATGCGCATTAGTGACTGGAGTTCAGACGTGTGCTCTTCCGATCTTTCTGATGGCTCAAACACAGCGAC
i709-B	CAAGCAGAAGACGGCATACGAGATCATAGCCGGTGACTGGAGTTCAGACGTGTGCTCTTCCGATCTTTCTGATGGCTCAAACACAGCGAC
i710-B	CAAGCAGAAGACGGCATACGAGATTTCGCGGAGTGACTGGAGTTCAGACGTGTGCTCTTCCGATCTTTCTGATGGCTCAAACACAGCGAC
i711-B	CAAGCAGAAGACGGCATACGAGATGCGCGAGAGTGACTGGAGTTCAGACGTGTGCTCTTCCGATCTTTCTGATGGCTCAAACACAGCGAC
i712-B	CAAGCAGAAGACGGCATACGAGATCTATCGCTGTGACTGGAGTTCAGACGTGTGCTCTTCCGATCTTTCTGATGGCTCAAACACAGCGAC
